# Supplementary material for: Phorbolester-activated Munc13-1 and ubMunc13-2 exert opposing effects on dense-core vesicle secretion
Source: eLife. 2022 Oct 10;11:e79433. doi: 10.7554/eLife.79433 (PMC9581527; doi:10.7554/eLife.79433)
Supplement: Figure 3—figure supplement 3—source data 1. [file elife-79433-fig3-figsupp3-data1.zip]

Archive with 4 entries (4 files):
- Figure 3 - Figure supplement 3 - source data/Figure3-Figure supplement 3-source data 1.tif
- Figure 3 - Figure supplement 3 - source data/Figure3-Figure supplement 3-source data 2.tif
- Figure 3 - Figure supplement 3 - source data/Figure3-Figure supplement 3-source data 3.tif
- Figure 3 - Figure supplement 3 - source data/Figure3-Figure supplement 3-source data 4.tif
