# Supplementary material for: Phorbolester-activated Munc13-1 and ubMunc13-2 exert opposing effects on dense-core vesicle secretion
Source: eLife. 2022 Oct 10;11:e79433. doi: 10.7554/eLife.79433 (PMC9581527; doi:10.7554/eLife.79433)
Supplement: Figure 6—figure supplement 1—source data 1. — Note that the file marked Figure 6-Figure supplement 1 - source data 6 contains two blots unrelated to the present manuscript. [file elife-79433-fig6-figsupp1-data1.zip]

Archive with 6 entries (6 files):
- Figure 6 - Figure supplement 1 - source data/Figure 6-Figure supplement 1-source data 1.tif
- Figure 6 - Figure supplement 1 - source data/Figure 6-Figure supplement 1-source data 2.tif
- Figure 6 - Figure supplement 1 - source data/Figure 6-Figure supplement 1-source data 3.tif
- Figure 6 - Figure supplement 1 - source data/Figure 6-Figure supplement 1-source data 4.tif
- Figure 6 - Figure supplement 1 - source data/Figure 6-Figure supplement 1-source data 5.pdf
- Figure 6 - Figure supplement 1 - source data/Figure 6-Figure supplement 1-source data 6.tif
